# Supplementary material for: Caregiver-Mediated Adherence and Perceived Health System Factors Associated with Viral Suppression Among Children Receiving Antiretroviral Therapy in Rural South Africa
Source: Int J Environ Res Public Health. 2026 Jun 10;23(6):780. doi: 10.3390/ijerph23060780 (PMC13299970; doi:10.3390/ijerph23060780)
Supplement: Supplementary file 1 [file ijerph-23-00780-s001.zip]

Archive with 1 entries (1 files):
- ijerph-4188156-supplementary.pdf
